# Supplementary material for: Fluorescent Carbon Dots from Food Industry By-Products for Cell Imaging
Source: J Funct Biomater. 2023 Feb 7;14(2):90. doi: 10.3390/jfb14020090 (PMC9963507; doi:10.3390/jfb14020090)
Supplement: Supplementary file 1 [file jfb-14-00090-s001.zip]

Archive with 1 entries (1 files):
- jfb-2135764-supplementary.pdf
